# Supplementary material for: Refractive results with SMILE using lower energy settings in the United States
Source: PLoS One. 2021 Oct 22;16(10):e0258835. doi: 10.1371/journal.pone.0258835 (PMC8535172; doi:10.1371/journal.pone.0258835)
Supplement: S1 Dataset — (XLS) [file pone.0258835.s001.xls]

## Sheet: data2
eye	calc refrac type	targetSph	LaserSetSph	LaserSetCyl	LaserSetAxis	STy	sex	sph_0	cyl_0	axis_0	UCVA_0	BCVA_0	SEQ_0	sph_1d	cyl_1d	axis_1d	UCVA_1d	BCVA_1d	sph_1m	cyl_1m		axis_1m	UCVA_1m	BCVA_1m	sph_3m	cyl_3m		axis_3m	UCVA_3m	BCVA_3m	sph_6m	cyl_6m	axis_6m	UCVA_6m	BCVA_6m
L	MyoAsti	0.25	-6.75	-1	162	SMILE	female	-5.75	-1	162		20/20--	-6.25				20/25--		0	-0.25	-0.125	15	20/20	20/20	0.25	-0.5	0	10	20/20	20/20
R	Myo	0.25	-4.38	0	0	SMILE	male	-3.37	0	180		20/20-	-3.37				20/25--		0.25	-0.25	0.125	5	20/32++	20/20	0	-0.25	-0.125	10	20/25	20/20
L	MyoAsti	0.25	-3.83	-1.25	175	SMILE	male	-3.25	-1.25	175		20/20-	-3.875				20/20		0.25	-0.25	0.125	180	20/32++	20/20	0.25	-0.25	0.125	20	20/25	20/20
R	MyoAsti	0	-4.8	-2.25	163	SMILE	male	-4.5	-2.25	163		20/20	-5.625				20/32--		0	-0.75	-0.375	40	20/20+	20/20							0	-0.25	50	20/20	20/20-
L	MyoAsti	0	-4.8	-1.25	3	SMILE	male	-4.25	-1.25	3		20/20	-4.875				20/32--		0.25	-0.25	0.125	60	20/20++	20/20							0	-0.25	80	20/20-	20/20
R	MyoAsti	0.25	-6.71	0	0	SMILE	male	-5.75	-0.25	180		20/20-	-5.875				20/16-		0	0	0	180	20/20-	20/20
L	MyoAsti	0.25	-5.75	-1	25	SMILE	male	-5	-1	25		20/20-	-5.5				20/16		0	-0.25	-0.125	175	20/20	20/20
R	MyoAsti	0.25	-7.03	-0.75	25	SMILE	male	-6	-0.75	25		20/25+	-6.375				20/25-		0	-0.25	-0.125	175	20/25--	20/25							0	0	180	20/20	20/20
L	MyoAsti	0.25	-5.62	-1.25	95	SMILE	male	-4.75	-1.25	95		20/25	-5.375				20/32++		0	-0.25	-0.125	135	20/16-	20/20							0	-0.25	110	20/20-	20/20
R	MyoAsti	0.25	-5.05	-0.75	180	SMILE	male	-4.25	-0.75	180		20/16--	-4.625				20/32--		0	0	0	180	20/20-	20/20	0	-0.25	-0.125	65	20/20	20/20
R	MyoAsti	0.25	-6.85	-1.5	3	SMILE	female	-6	-1.5	3		20/20--	-6.75				20/20--														-0.25	-0.25	15	20/25	20/20
L	MyoAsti	0.25	-7.95	-0.75	180	SMILE	female	-7	-0.75	180		20/20--	-7.375				20/20-														0	-0.25	180	20/20	20/20
R	MyoAsti	0.25	-7.88	-0.75	155	SMILE	female	-6.75	-0.75	155		20/20	-7.125				20/20		0	0	0	180	20/20	20/20							0	0	180	20/16	20/20
L	MyoAsti	0.25	-7.6	-0.75	45	SMILE	female	-6.5	-0.75	45		20/20-	-6.875				20/20		0	0	0	180	20/20	20/20							0	0	180	20/16-	20/20
R	MyoAsti	0.25	-3.92	-0.75	10	SMILE	male	-3.25	-0.75	10		20/20	-3.625				20/20--		0.25	0	0.25	180	20/20	20/20
L	MyoAsti	0.25	-4.21	-1	175	SMILE	male	-3.5	-1	175		20/20	-4				20/25		0.25	0	0.25	180	20/20	20/20
R	MyoAsti	0	-1.38	-2.5	178	SMILE	male	-1.25	-2.5	178		20/20-	-2.5				20/20--		-0.5	-0.5	-0.75	170	20/20-	20/20							0	-0.25	175	20/20-	20/20
L	MyoAsti	0	-1.93	-1.75	5	SMILE	male	-1.75	-1.75	5		20/20--	-2.625				20/20-		-0.25	-0.5	-0.5	10	20/20--	20/20++							0	0	180	20/20-	20/20
R	MyoAsti	0.125	-2.67	-0.75	180	SMILE	female	-2.25	-0.75	180	CF	20/20	-2.625				20/25--								0	0	0	180	20/20	20/20	-0.25	-0.25	10	20/20	20/20
L	MyoAsti	0.125	-1.54	-1	40	SMILE	female	-1.25	-1	40		20/20	-1.75				20/16								-0.25	0	-0.25	180	20/20	20/20	-0.25	-0.25	35	20/20	20/20
R	MyoAsti	0.2	-3.59	-1	85	SMILE	male	-3	-1	85		20/20+	-3.5				20/20		0	0	0	180	20/16-	20/20							0	-0.25	170	20/16--	20/20++
L	MyoAsti	0.2	-3.87	-0.75	83	SMILE	male	-3.25	-0.75	83		20/16--	-3.625				20/20--		0	0	0	180	20/16-	20/20							0.25	-0.5	180	20/20--	20/16--
R	MyoAsti	0.25	-5.62	-0.758	5	SMILE	female	-4.75	-0.75	5		20/20	-5.125				20/25--		-0.25	0	-0.25	180	20/20+	20/20	-0.25	0	-0.25	180	20/20+	20/20-
L	MyoAsti	0.25	-6.32	-0.75	165	SMILE	female	-5.5	-0.5	165		20/20	-5.75				20/32		-0.25	-0.25	-0.375	55	20/20+	20/20	-0.25	-0.25	-0.375	50	20/25++	20/20-
R	Myo	0	-1.7			SMILE	female	-1.5	0	180		20/16-	-1.5				20/25-								-0.25	0	-0.25	180	20/16-	20/16
L	Myo	0	-1.7	0		SMILE	female	-1.5	0	180		20/16-	-1.5				20/25								-0.25	-0.25	-0.375	150	20/16-	20/20++
R	MyoAsti	0	-6.22	-0.75	135	SMILE	female	-5.5	-0.75	135		20/20-	-5.875				20/20		0	0	0	180	20/16++	20/20							-0.25	-0.25	180	20/20-	20/16--
L	MyoAsti	0	-6.22	-0.75	50	SMILE	female	-5.5	-0.75	50		20/20-	-5.875				20/20		0	-0.25	-0.125	15	20/20+	20/20							0	-0.25	15	20/20--	20/20
R	MyoAsti	0	-3.11	-2	5	SMILE	male	-2.75	-2	5		20/16-	-3.75				20/40-								0	-0.25	-0.125	20	20/20-	20/20
L	MyoAsti	0.25	-2.22	-2.75	180	SMILE	male	-1.75	-2.75	180		20/20+	-3.125				20/50								0	0	0	180	20/20	20/20
R	MyoAsti	0	-2.4	-0.75	175	SMILE	female	-2.25	-0.75	175		20/20	-2.625				20/16--		0	0	0	180	20/16	20/20	0	-0.25	-0.125	135	20/16	20/20
L	MyoAsti	0	-2.26	-1	5	SMILE	female	-2	-1	5		20/20	-2.5				20/16-		0	0	0	180	20/16	20/20	0	0	0	180	20/16	20/20
R	MyoAsti	0	-3.39	-0.75	20	SMILE	female	-3	-0.75	20		20/20-	-3.375				20/20		0	0	0	180	20/20	20/20
L	MyoAsti	0	-4.8	-1	175	SMILE	female	-4.25	-1	175		20/20-	-4.75				20/20-		0	-0.25	-0.125	165	20/20-	20/20
R	Myo	0	-4.4	0	0	SMILE	male	-4	0	180		20/20-	-4				20/20								0	-0.25	-0.125	95	20/20	20/16
L	MyoAsti	0	-4.26	0	0	SMILE	male	-3.75	-0.25	55		20/20-	-3.875				20/32++								0	-0.5	-0.25	80	20/20--	20/20--
R	MyoAsti	0	-3.67	-1.25	168	SMILE	male	-3.25	-1.25	168		20/16-	-3.875				20/20		0	0	0	180	20/16	20/20++	0	0	0	180	20/20	20/20
L	MyoAsti	0	-3.96	-1.25	167	SMILE	male	-3.5	-1.25	167		20/20	-4.125				20/20		0.25	-0.25	0.125	20	20/16	20/16--	0	-0.25	-0.125	180	20/20	20/20
R	MyoAsti	0	-1.13	-1.5	80	SMILE	male	-1	-1.5	80		20/20	-1.75				20/20		0	0	0	180	20/16	20/20	0.25	0	0.25	180	20/16	20/16
L	MyoAsti	0	-1.41	-1.75	90	SMILE	male	-1.25	-1.75	90		20/20-	-2.125				20/16--		0.25	-0.25	0.125	120	20/20	20/20	0.25	0	0.25	180	20/16+	20/16
R	MyoAsti	0	-5.09	-1	180	SMILE	female	-4.5	-1	180		20/20-	-5				20/16-		0	0	0	180	20/16-	20/20-	0	0	0	180	20/16	20/20
L	MyoAsti	0	-4.8	-0.75	180	SMILE	female	-4.25	-0.75	180		20/20	-4.625				20/20+		0	0	0	180	20/16-	20/20-	0	0	0	180	20/16	20/20
R	MyoAsti	0	-2.83	-0.75	160	SMILE	female	-2.5	-0.75	160		20/20	-2.875				20/20--		0	0	0	180	20/16-	20/20
L	MyoAsti	0	-2.26	0	0	SMILE	female	-2	-0.25	15		20/20	-2.125				20/20--		0	-0.25	-0.125	15	20/20--	20/20
R	MyoAsti	0.25	-3.36	-0.75	5	SMILE	female	-2.75	-0.75	5		20/20-	-3.125				20/20		0	-0.25	-0.125	178	20/16	20/16							0	-0.25	180	20/16-	20/16-
L	MyoAsti	0.25	-4.49	-1.25	5	SMILE	female	-3.75	-1.25	5		20/20-	-4.375				20/20		0	-0.25	-0.125	180	20/16	20/16							0	0	180	20/16-	20/16-
R	MyoAsti	0	-2.26	-1.25	180	SMILE	male	-2	-1.25	180		20/20++	-2.625				20/20		0.5	-0.5	0.25	35	20/20	20/16							0	-0.5	5	20/16	20/16-
L	MyoAsti	0.25	-2.23	-1	15	SMILE	male	-1.75	-1	15		20/20+	-2.25				20/16-		0	0	0	180	20/16-	20/16							0.25	0	180	20/16	20/16-
R	MyoAsti	0.25	-3.92	-1.25	170	SMILE	female	-3.25	-1.25	170		20/20-	-3.875				20/25-		0	0	0	180	20/20--	20/20							0	-0.5	175	20/16-	20/20
L	MyoAsti	0.25	-4.21	-1.25	10	SMILE	female	-3.5	-1.25	10		20/20-	-4.125				20/20--		0	0	0	180	20/20-	20/20							0.25	-0.5	180	20/16	20/20
R	MyoAsti	0.25	-8.44	-0.75	10	SMILE	male	-7.25	-0.75	10		20/20++	-7.625				20/20		0.25	-0.5	0	135	20/20	20/20
L	MyoAsti	0.25	-8.44	-1.25	180	SMILE	male	-7.25	-1.25	180		20/20-	-7.875				20/20--		0.25	-0.5	0	10	20/16--	20/20
R	MyoAsti	0	-7.63	-1.75	175	SMILE	male	-6.75	-1.75	175		20/20	-7.625				20/20-		0	-0.25	-0.125	25	20/20	20/20-
L	MyoAsti	0	-7.35	-1.75	10	SMILE	male	-6.5	-1.75	10		20/20-	-7.375				20/20-		-0.25	-0.25	-0.375	175	20/16-	20/20
R	MyoAsti	0	-4.8	0	0	SMILE	female	-5.25	-1	173		20/20	-5.75				20/16--		0	-0.5	-0.25	5	20/20	20/20	0	-0.75	-0.375	5	20/20	20/16
L	MyoAsti	0	-4.5	0	0	SMILE	female	-4.25	-0.75	5		20/20	-4.625				20/20		0	-0.5	-0.25	180	20/20	20/20	0	-0.5	-0.25	5	20/20	20/16
R	Myo	0.25	-2.23	0	0	SMILE	female	-1.75	0	180		20/20	-1.75				20/20		0	0	0	180	20/20	20/20	-0.25	-0.25	-0.375	180	20/20-	20/20++
L	MyoAsti	0.25	-2.37	0	0	SMILE	female	-1.75	-0.25	25		20/20	-1.875				20/20		0	0	0	180	20/20	20/20	-0.25	0	-0.25	180	20/20	20/20
R	MyoAsti	0.25	-5.34	-1	30	SMILE	female	-4.5	-1	30		20/20	-5				20/20		-0.25	-0.5	-0.5	175	20/20	20/20-	0	-0.5	-0.25	170	20/20--	20/20
L	MyoAsti	0.25	-5.9	-1	164	SMILE	female	-5	-1	164		20/20--	-5.5				20/20		0	0	0	180	20/20	20/20-	0	0	0	180	20/16	20/20
R	MyoAsti	0	-6.78	-1.5	75	SMILE	female	-6	-1.5	75		20/20-	-6.75				20/32		-0.25	0	-0.25	180	20/20-	20/20							0	0	180	20/20--	20/20-
L	MyoAsti	0	-7.91	-1	80	SMILE	female	-7	-1	80		20/20-	-7.5				20/25+		0	-0.25	-0.125	110	20/20	20/20							-0.25	0	180	20/20--	20/20-
R	MyoAsti	0	-2.06	-0.75	83	SMILE	female	-2	-0.5	83		20/20	-2.25				20/25--		0	0	0	180	20/20	20/20+							0	0	180	20/20	20/20
L	Myo	0	-3.03			SMILE	female	-2.75	0	180		20/20	-2.75				20/32-		0	0	0	180	20/20	20/20+							0	0	180	20/20	20/20
R	MyoAsti	0	-5.37	-0.75	176	SMILE	male	-4.75	-0.75	76		20/20	-5.125				20/20		0	-0.25	-0.125	155	20/16	20/20	0	0	0	180	20/16+	20/16
L	Myo	0	-5.09	0	0	SMILE	male	-4.5	0	180		20/20	-4.5				20/20		0	-0.25	-0.125	20	20/16	20/20	0	0	0	180	20/16+	20/16
R	MyoAsti	0	-4.1	0	0	SMILE	male	-3.5	-0.25	90		20/20	-3.625				20/20-		0.25	0	0.25	180	20/20	20/20							0	-0.25	90	20/20	20/20
L	MyoAsti	-0.5	-3.39	-0.75	90	SMILE	male	-3.5	-0.75	90		20/20	-3.875				20/25--		-0.25	-0.25	-0.375	60	20/20	20/20							-0.25	-0.25	55	20/20	20/20
R	MyoAsti	0.1	-6.46	-0.75	165	SMILE	female	-5.75	-0.5	165		20/20	-6				20/20--		0	0	0	180	20/20--	20/20	0	-0.25	-0.125	10	20/16-	20/20
L	Myo	0.1	-7.45	0	0	SMILE	female	-6.5	0	180		20/20	-6.5				20/20		0	-0.25	-0.125	10	20/20	20/20	0	-0.25	-0.125	175	20/16-	20/20
R	MyoAsti	0.25	-7.877	-1.75	5	SMILE	female	-6.75	-1.75	5		20/20-	-7.625				20/50+		0	0	0	180	20/16--	20/20	0.25	-0.25	0.125	85	20/20	20/20-	0.25	-0.25	90	20/20	20/20
L	MyoAsti	0.25	-6.465	-2.5	175	SMILE	female	-5.5	-2.5	175		20/20-	-6.75				20/32++		0	-0.25	-0.125	100	20/20+	20/20	0.25	-0.5	0	75	20/20-	20/20-	1	-1.25	95	20/25	20/20
R	MyoAsti	0.25	-6.32	-0.75	170	SMILE	male	-5.5	-0.5	170		20/20-	-5.75				20/20-		0	0	0	180	20/20-	20/20
L	MyoAsti	0.25	-6.75	-0.75	15	SMILE	male	-5.75	-0.75	15		20/20-	-6.125				20/16+		0	0	0	180	20/20	20/20
R	MyoAsti	0.4	-10.43	-0.75	10	SMILE	female	-9	-0.5	10		20/20-	-9.25				20/25		0	0	0	180	20/20--	20/20	0	-0.25	-0.125	70	20/20-	20/20
L	MyoAsti	0.4	-9.16	-0.75	165	SMILE	female	-7.75	-0.75	165		20/20-	-8.125				20/25		-0.25	0	-0.25	180	20/20	20/20	0	-0.25	-0.125	110	20/25+	20/20
R	MyoAsti	0	-3.67	-1.5	30	SMILE	male	-3.25	-1.5	30		20/20-	-4				20/16		0	0	0	180	20/16-	20/20	0.25	-0.5	0	150	20/16	20/20
L	MyoAsti	0	-3.672	-2	165	SMILE	male	-3.25	-2	165		20/20-	-4.25				20/16++		0	-0.25	-0.125	160	20/16-	20/20	0.25	-0.5	0	155	20/16	20/20
R	MyoAsti	0	-1.55	0	0	SMILE	male	-1.25	-0.25	60		20/20	-1.375				20/20		0	0	0	180	20/20	20/20++
L	MyoAsti	0	-1.55	0	0	SMILE	male	-1.25	-0.25	90		20/20	-1.375				20/20		-0.25	0	-0.25	180	20/20	20/16
R	MyoAsti	0	-7.91	-1.75	180	SMILE	female	-7	-1.75	180		20/20-	-7.875				20/25		0.25	-0.5	0	55	20/20	20/20	0.25	-0.25	0.125	95	20/20	20/20++
L	MyoAsti	0	-8.19	-2.501	175	SMILE	female	-7.25	-2.5	175		20/20-	-8.5				20/32		0.25	-0.5	0	130	20/20	20/20--	0	-0.25	-0.125	95	20/20	20/20
R	MyoAsti	0	-4.8	-0.75	180	SMILE	female	-4.5	-0.75	180		20/20	-4.875				20/25--		-0.5	-0.5	-0.75	10	20/20--	20/20--	-0.25	-0.5	-0.5	10	20/25++	20/20-
L	Myo	0	-4.24	0	0	SMILE	female	-4	0	180		20/20++	-4				20/40--		-0.25	-0.25	-0.375	5	20/20-	20/20--	-0.25	-0.25	-0.375	180	20/20--	20/20
R	Myo	0	-5.65	0	0	SMILE	female	-5	0	180		20/25++	-5				20/20		0	-0.5	-0.25	175	20/20-	20/20
L	MyoAsti	0	-5.79	0	0	SMILE	female	-5	-0.25	60		20/20--	-5.125				20/20		0	-0.5	-0.25	30	20/20	20/20
R	MyoAsti	0.25	-5.9	-2.75	5	SMILE	male	-5	-2.75	5		20/20-	-6.375				20/25--		0.25	0	0.25	180	20/16-	20/20
L	MyoAsti	0.25	-5.62	-2.25	170	SMILE	male	-4.75	-2.25	170		20/20-	-5.875				20/20-		0	0	0	180	20/20	20/20
R	MyoAsti	0.1	-2.36	-0.75	152	SMILE	female	-2	-0.75	152		20/16--	-2.375				20/20								-0.25	0	-0.25	180	20/20	20/20++
L	Myo	0.1	-3.21	0	0	SMILE	female	-2.75	0	180		20/16--	-2.75				20/20								-0.25	0	-0.25	180	20/20	20/20
R	Myo	0.25	-7.03	0	0	SMILE	female	-6	0	180		20/20--	-6				20/20-		0	-0.5	-0.25	155	20/20	20/20	-0.25	-0.25	-0.375	150	20/20	20/20
L	MyoAsti	0.25	-3.92	-2.25	30	SMILE	female	-3.25	-2.25	30		20/20-	-4.375				20/25-		0	-0.5	-0.25	45	20/25--	20/20	0	-0.5	-0.25	40	20/25++	20/20-
R	MyoAsti	0.25	-3.92	-1	5	SMILE	male	-3.25	-1	5		20/20	-3.75				20/20		0	0	0	180	20/20	20/20							0	0	180	20/20	20/20
L	MyoAsti	0.25	-4.21	-1	180	SMILE	male	-3.5	-1	180		20/20	-4				20/20		0	0	0	180	20/20	20/20							0	0	180	20/20-	20/20
R	MyoAsti	0				SMILE	female	-3.75	-1	170		20/20	-4.25				20/20--														0.25	-0.5	10	20/20	20/20
L	MyoAsti	0				SMILE	female	-4	-1	5		20/20	-4.5				20/20														0	0	180	20/20	20/20
R	MyoAsti	0.25	-3.92	-0.75	100	SMILE	male	-3.25	-0.75	100		20/20-	-3.625				20/20		0	0	0	180	20/20	20/20-	0.25	0	0.25	180	20/20	20/20
L	MyoAsti	0.25	-4.24	-0.75	65	SMILE	male	-3.5	-0.75	65		20/20-	-3.875				20/25+		0	-0.5	-0.25	135	20/20++	20/20--	0.5	-0.5	0.25	125	20/20++	20/20
R	MyoAsti	0.25	-5.05	-3	8	SMILE	male	-4.25	-3	8		20/20-	-5.75				20/16+		-0.25	0	-0.25	180	20/16--	20/20++
L	MyoAsti	0.25	-6.18	-1	160	SMILE	male	-5.25	-1	160		20/20-	-5.75				20/20-		-0.25	0	-0.25	180	20/20	20/20++
R	MyoAsti	0	-2.12			SMILE	female	-1.75	-0.25	10		20/20+	-1.875				20/20		0	0	0	180	20/20	20/20	0.25	-0.5	0	125	20/16	20/16
L	MyoAsti	0	-2.4			SMILE	female	-2	-0.25	10		20/20++	-2.125				20/20		0	-0.25	-0.125	170	20/16	20/20	0.25	-0.5	0	160	20/16--	20/16
R	MyoAsti	0	-5.09	-0.75	170	SMILE	male	-4.5	-0.75	170		20/20-	-4.875				20/20		0	-0.5	-0.25	180	20/20	20/20	0	-0.25	-0.125	170	20/16-	20/20
L	MyoAsti	0	-5.09	-0.75	180	SMILE	male	-4.5	-0.75	180		20/20-	-4.875				20/20		0	-0.25	-0.125	170	20/20-	20/20	0	-0.25	-0.125	170	20/16-	20/20
R	MyoAsti	0.5	-8.13	-2.25	180	SMILE	male	-6.75	-2.25	180		20/20-	-7.875				20/40+		-0.25	0	-0.25	180	20/20--	20/20
L	MyoAsti	0.5	-5.02	-2.5	170	SMILE	male	-4	-2.5	170		20/20-	-5.25				20/20--		0	0	0	180	20/20--	20/20
R	MyoAsti	0.25	-1.66	-1.25	180	SMILE	male	-1.25	-1.25	180		20/20+	-1.875				20/20-		0.25	-0.5	0	180	20/20-	20/16--							0.25	-0.25	15	20/20	20/16--
L	MyoAsti	0.25	-1.95	-2.25	180	SMILE	male	-1.5	-2.25	180		20/20+	-2.625				20/20-		0.25	-0.75	-0.125	140	20/20--	20/16--							0.25	-0.25	140	20/20-	20/16--
R	MyoAsti	0	-6.78	-0.75	151	SMILE	female	-6	-0.75	151		20/20	-6.375				20/20++		0	-0.25	-0.125	5	20/20-	20/16--							0.25	-0.25	180	20/16	20/16
L	MyoAsti	0	-5.93	-1	180	SMILE	female	-5.25	-1	180		20/20	-5.75				20/20-		0	-0.25	-0.125	25	20/20	20/20++							0	-0.25	15	20/16	20/20+
R	MyoAsti	0.25	-7.03	-2	175	SMILE	male	-6	-2	175		20/20-	-7				20/25--		0.5	-0.5	0.25	10	20/20-	20/20							0.5	-0.5	25	20/20--	20/20-
L	MyoAsti	0.25	-6.75	-2.75	175	SMILE	male	-5.75	-2.75	175		20/20--	-7.125				20/32		0.25	0	0.25	180	20/20-	20/20							0	-0.25	145	20/20++	20/20
R	MyoAsti	0	-7.21	-0.75	15	SMILE	male	-6.5	-0.5	15		20/20-	-6.75				20/32		0	0	0	180	20/20	20/20	0	0	0	180	20/20++	20/20
L	MyoAsti	0	-8.62	-0.75	180	SMILE	male	-7.75	-0.5	180		20/20-	-8				20/40++		0	0	0	180	20/20	20/20	0.25	-0.25	0.125	180	20/20++	20/20
R	MyoAsti	0	-7.63	-0.75	165	SMILE	female	-6.75	-0.75	165		20/20	-7.125				20/25		0	0	0	180	20/20	20/20+							-0.25	-0.5	180	20/20--	20/20
L	MyoAsti	0	-8.19	-0.75	150	SMILE	female	-7.25	-0.75	150		20/20	-7.625				20/20-		0	0	0	180	20/20	20/20+							-0.25	-0.25	15	20/20--
R	Myo	0.25	-4.77	0	0	SMILE	male	-4	0	180		20/20-	-4				20/25--		0	-0.25	-0.125	150	20/25++	20/20	0	0	0	180	20/20++	20/20
L	MyoAsti	0.25	-4.06	0	0	SMILE	male	-3.25	-0.25	25		20/20-	-3.375				20/16-		0	-0.25	-0.125	162	20/20	20/20	0	-0.25	-0.125	170	20/20++	20/20
R	MyoAsti	0.25	-1.95	-0.75	170	SMILE	male	-1.5	-0.75	170		20/20	-1.875				20/20-		0.25	-0.5	0	75	20/16-	20/16	0	-0.25	-0.125	30	20/20	20/16
L	MyoAsti	0.25	-2.23	-0.75	170	SMILE	male	-1.75	-0.75	170		20/20	-2.125				20/20--		0	-0.25	-0.125	20	20/16--	20/16	0	-0.25	-0.125	20	20/20	20/16
R	MyoAsti	0.25	-5.76	0	0	SMILE	female	-4.75	-0.25	30		20/20	-4.875				20/20-		0.25	-0.5	0	20	20/20++	20/20
L	MyoAsti	0.25	-6.04	0	0	SMILE	female	-5	-0.25	75		20/20	-5.125				20/20		0.25	-0.5	0	50	20/20++	20/20
R	MyoAsti	0	-7.06	-0.75	175	SMILE	female	-6.25	-0.75	175		20/20++	-6.625				20/32++		0.25	0	0.25	180	20/16	20/16
L	MyoAsti	0	-6.22	-1	180	SMILE	female	-5.5	-1	180		20/20++	-6				20/25		0	-0.5	-0.25	135	20/16	20/16-
R	MyoAsti	0	-6.5	-0.75	10	SMILE	male	-5.75	-0.75	10		20/20-	-6.125				20/16--		0	0	0	180	20/20	20/20	0	-0.25	-0.125	110	20/16	20/20
L	MyoAsti	0	-6.78	-0.75	180	SMILE	male	-6	-0.75	180		20/20-	-6.375				20/20+		0	-0.25	-0.125	125	20/20	20/20	0	0	0	180	20/16-	20/20
R	MyoAsti	0.25	-3.36	-1.25	178	SMILE	female	-2.75	-1.25	178		20/20	-3.375				20/20-		0.25	0	0.25	180	20/16	20/16							0.25	0	180	20/20	20/20
L	MyoAsti	0.125	-3.23	-0.75	172	SMILE	female	-2.75	-0.75	175		20/20	-3.125				20/20--		0	-0.25	-0.125	135	20/16	20/20++							0	-0.25	140	20/20	20/20
R	Myo	0.25	-4.77	0	0	SMILE	male	-4	0	180		20/20	-4				20/20		0.25	0	0.25	180	20/16	20/20+
L	MyoAsti	0.25	-4.63	0	0	SMILE	male	-3.75	-0.25	25		20/20	-3.875				20/20		0	0	0	180	20/16	20/20--
R	MyoAsti	0	-1.7	-1	80	SMILE	female	-1.5	-1	80		20/20+	-2				20/20		0	-0.25	-0.125	10	20/20	20/20++
L	MyoAsti	0	-1.98	-0.75	87	SMILE	female	-1.75	-0.75	87		20/20+	-2.125				20/20-		0	-0.25	-0.125	150	20/20	20/20
R	MyoAsti	0	-8.48	-2.5	10	SMILE	male	-7	-2.5	10		20/20-	-8.25				20/20-		0	0	0	180	20/20	20/20
L	MyoAsti	0.1	-9.42	-2.25	5	SMILE	male	-8.25	-2.25	5		20/20-	-9.375				20/25		0	0	0	180	20/20	20/20
R	MyoAsti	0.25	-6.89	0	0	SMILE	male	-5.75	-0.25	5		20/20++	-5.875				20/20++		0.25	-0.5	0	175	20/16	20/20
L	Myo	0.25	-6.47	0	0	SMILE	male	-5.5	0	180		20/20++	-5.5				20/20-		0	-0.25	-0.125	55	20/20	20/20
R	MyoAsti	0	-7.35	-0.75	175	SMILE	male	-6.5	-0.75	175		20/20--	-6.875				20/20								0	0	0	180	20/20--	20/20
L	MyoAsti	0	-6.78	-0.75	160	SMILE	male	-6	-0.75	160		20/20--	-6.375				20/20								0	0	0	180	20/20	20/20
R	MyoAsti	0	-4.8	0	0	SMILE	male	-4	-0.5	145		20/20-	-4.25				20/32		0.5	-0.5	0.25	95	20/25	20/20--	0	-0.25	-0.125	151	20/20--	20/20+
L	MyoAsti	0	-1.41	-1	5	SMILE	male	-1	-1	5		20/20-	-1.5				20/25						20/20		0	0	0	180	20/16	20/20++
R	MyoAsti	0.25	-7.17	0	0	SMILE	female	-6	-0.25	45		20/20-	-6.125				20/20		0	0	0	180	20/16	20/20
L	Myo	0.25	-6.75	0	0	SMILE	female	-5.75	0	180		20/20-	-5.75				20/20-		-0.25	0	-0.25	180	20/20-	20/20
R	MyoAsti	0.25	-5.9	-0.75	10	SMILE	male	-5.25	-0.75	10		20/20-	-5.625				20/25		0	0	0	180	20/16+	20/20++	0	-0.25	-0.125	75	20/16++	20/20++	0	-0.25	71	20/20	20/20+
L	MyoAsti	0.25	-4.35	0	0	SMILE	male	-3.75	-0.25	145		20/20	-3.875				20/25-		0.5	-0.5	0.25	135	20/25+	20/20	0	-0.25	-0.125	125	20/20--	20/20+	0	-0.5	125	20/20-	20/20+
R	MyoAsti	0.25	-7.03	-2	170	SMILE	male	-6	-2	170		20/20-	-7				20/20		0.25	-0.25	0.125	180	20/20	20/20	0	-0.25	-0.125	10	20/16+	20/20
L	MyoAsti	0.25	-7.03	-2.25	180	SMILE	male	-6	-2.25	180		20/20-	-7.125				20/20		0.25	0	0.25	180	20/20-	20/20	0	0	0	180	20/20	20/20
R	MyoAsti	0.25	-3.08	-1	5	SMILE	male	-2.5	-1	5		20/20	-3				20/20		0	-0.25	-0.125	180	20/16-	20/20++
L	MyoAsti	0.25	-3.92	-0.75	170	SMILE	male	-3.25	-0.75	170		20/20	-3.625				20/20		0	-0.25	-0.125	5	20/20-	20/20
R	MyoAsti	0.125	-3.38	0	0	SMILE	female	-2.75	-0.25	105		20/20	-2.875				20/20-		0	0	0	180	20/20	20/20
L	MyoAsti	0.125	-4.51	0	0	SMILE	female	-3.75	-0.25	145		20/20	-3.875				20/20-		0	0	0	180	20/20	20/20++
R	MyoAsti	0.25	-7.03	-1	15	SMILE	male	-6	-1	15		20/20--	-6.5				20/20		0	-0.25	-0.125	95	20/20	20/20
L	MyoAsti	0.25	-7.31	-1.75	166	SMILE	male	-6.25	-1.75	166		20/20--	-7.125				20/20--		0.25	-0.25	0.125	105	20/20-	20/20
R	Myo	0.25	-3.36	0	0	SMILE	male	-2.75	0	180		20/20	-2.75				20/20-		-0.25	-0.25	-0.375	10	20/20-	20/20+
L	MyoAsti	0.25	-3.22	0	0	SMILE	male	-2.5	-0.25	20		20/20	-2.625				20/25-		-0.25	0	-0.25	180	20/20	20/16
R	MyoAsti	0.25	-5.9	-0.75	25	SMILE	male	-5	-0.75	25		20/20	-5.375				20/25++		-0.25	0	-0.25	180	20/20	20/20
L	MyoAsti	0.25	-5.9	-1	165	SMILE	male	-5	-1	165		20/20	-5.5				20/20-		-0.25	0	-0.25	180	20/20	20/20
R	MyoAsti	0.35	-2.75	0	0	SMILE	female	-2	-0.25	30		20/20	-2.125				20/32								0	-0.25	-0.125	30	20/20-	20/20
L	Myo	0.35	-2.33			SMILE	female	-1.75	0	180		20/20	-1.75				20/32								0.25	-0.5	0	165	20/20--	20/20
R	MyoAsti	0.25	-6.75	-0.75	90	SMILE	male	-5.75	-0.75	90		20/20	-6.125				20/20-		0.25	-0.5	0	95	20/20	20/20++
L	MyoAsti	0.25	-6.75	-0.75	85	SMILE	male	-5.75	-0.75	85		20/20	-6.125				20/20-		0	-0.25	-0.125	18	20/20	20/20
R	MyoAsti	0.25	-6.61	0	0	SMILE	male	-5.5	-0.25	108		20/20--	-5.625				20/20		-0.25	0	-0.25	180	20/16--	20/20++
L	MyoAsti	0.25	-6.32	0	0	SMILE	male	-5.25	-0.25	40		20/20--	-5.375				20/20-		0	0	0	180	20/16	20/16--
R	Myo	0	-1.41	0	0	SMILE	female	-1.25	0	180		20/20	-1.25				20/20-		0	-0.25	-0.125	165	20/16	20/16-	0.25	-0.25	0.125	180	20/16+	20/16
L	Myo	0	-1.13	0	0	SMILE	female	-1	0	180		20/20	-1				20/20		0	-0.25	-0.125	120	20/20-	20/16	0.25	0	0.25	180	20/16	20/16
R	MyoAsti	0	-1.84	0	0	SMILE	female	-1.5	-0.25	30		20/20+	-1.625				20/20++		0	-0.5	-0.25	30	20/20	20/20
L	MyoAsti	0	-1.41	-1	142	SMILE	female	-1.25	-1	142		20/20	-1.75				20/20		0	-0.5	-0.25	160	20/20	20/20--
R	MyoAsti	0	-1.98	-2.5	175	SMILE	male	-1.75	-2.5	175		20/20++	-3				20/20++		0.25	0	0.25	180	20/20	20/20
L	MyoAsti	0	-2.83	-2.25	180	SMILE	male	-2.5	-2.25	180		20/20--	-3.625				20/20-		0.5	-0.5	0.25	105	20/20	20/20
R	MyoAsti	0	-5.65	-2	180	SMILE	female	-5	-2	180		20/20-	-6				20/20-		0	-0.25	-0.125	178	20/20-	20/20+
L	MyoAsti	0	-5.37	-2.25	170	SMILE	female	-4.75	-2.25	170		20/20-	-5.875				20/20--		0	-0.25	-0.125	170	20/16	20/20+
R	MyoAsti	0.25	-5.05	-1.5	23	SMILE	male	-4.25	-1.5	23		20/20	-5				20/20		0.25	-0.5	0	160	20/20-	20/20-
L	MyoAsti	0.25	-5.62	-1.5	165	SMILE	male	-4.75	-1.5	165		20/20	-5.5				20/25+		0	-0.25	-0.125	160	20/20-	20/20
R	MyoAsti	0	-2.54	-2.75	15	SMILE	male	-2.25	-2.75	15		20/20	-3.625				20/20++		0.25	-0.5	0	25	20/16	20/20
L	MyoAsti	0	-3.67	-2.75	5	SMILE	male	-3.25	-2.75	5		20/20	-4.625				20/20--		0	0	0	180	20/20	20/20
R	MyoAsti	0.25	-6.18	-2.25	175	SMILE	female	-5.25	-2.25	175		20/20-	-6.375				20/20-		0	-0.25	-0.125	150	20/20-	20/20-	0	0	0	180	20/20	20/20++
L	MyoAsti	0.25	-8.16	-2.25	178	SMILE	female	-7	-2.25	178		20/20-	-8.125				20/20--		0.5	-0.75	0.125	25	20/20	20/20	0	-0.25	-0.125	15	20/20-	20/20
L	MyoAsti	0.15	-2.69	-2.75	178	SMILE	male	-2.25	-2.75	178		20/20-	-3.625				20/20--		0	0	0	180	20/16	20/20
R	MyoAsti	0	-2.4	0	0	SMILE	male	-2	-0.25	180		20/20	-2.125				20/20--		0	-0.25	-0.125	20	20/16+	20/16-							0	-0.25	15	20/20	20/16-
L	MyoAsti	0	-2.4	0	0	SMILE	male	-2	-0.25	105		20/20	-2.125				20/20++		0	-0.25	-0.125	15	20/20	20/20							0	-0.25	115	20/20	20/20
R	MyoAsti	0	-9.625	-1.5	180	SMILE	female	-8.75	-1.5	180		20/20-	-9.5				20/25+		-0.25	0	-0.25	180	20/25+	20/25							-0.25	0	180	20/20++	20/20
L	MyoAsti	0	-11.28	-1.75	5	SMILE	female	-10.25	-1.75	5		20/20-	-11.125				20/32		0	-0.25	-0.125	135	20/20	20/20							-0.25	0	180	20/20+	20/20
R	MyoAsti	0.25	-4.77	-1.25	165	SMILE	female	-4	-1.25	165		20/20	-4.625				20/20		0	-0.5	-0.25	20	20/20+	20/20							0	-0.25	15	20/20	20/20+
L	MyoAsti	0.25	-5.05	-1.25	180	SMILE	female	-4.25	-1.25	180		20/20	-4.875				20/20-		0	-0.25	-0.125	165	20/16-	20/20++							-0.25	0	180	20/20	20/20
R	MyoAsti	0	-5.93	-0.75	180	SMILE	male	-5.25	-0.75	180		20/20	-5.625				20/20++		0	0	0	180	20/16-	20/16
L	MyoAsti	0	-5.37	-1.75	165	SMILE	male	-4.75	-1.75	165		20/20	-5.625				20/20--		0	0	0	180	20/16-	20/16-
R	MyoAsti	0	-7.35	-2	10	SMILE	female	-6.5	-2	10		20/20-	-7.5				20/20++		0	0	0	180	20/16	20/20
L	MyoAsti	0	-8.19	-2	160	SMILE	female	-7.25	-2	160		20/20--	-8.25				20/25++		0	0	0	180	20/16	20/20
R	MyoAsti	0.25	-1.63	-3	175	SMILE	male	-1.25	-3	175		20/20-	-2.75				20/25		0	0	0	180	20/20--	20/20							-0.25	0	180	20/25	20/20--
L	MyoAsti	0.25	-1.63	-2.5	180	SMILE	male	-1.25	-2.5	180		20/20-	-2.5				20/32--		-0.25	0	-0.25	180	20/20-	20/20							-0.25	0	180	20/25-	20/20-
R	MyoAsti	0	-11.5	0	0	SMILE	male	-10.5	-0.25	125		20/20--	-10.625				20/32		-0.25	0	-0.25	180	20/25	20/20--							0	0	180	20/20	20/20-
L	MyoAsti	0	-10.73	-0.75	68	SMILE	male	-9.75	-0.75	68		20/20-	-10.125				20/32		0	-0.25	-0.125	75	20/25	20/20-							0	-0.25	120	20/20	20/20
R	MyoAsti	0.5	-3.8	-0.75	165	SMILE	male	-3	-0.75	165		20/20-	-3.375				20/20-		0	0	0	180	20/20+	20/20
L	MyoAsti	0.5	-2.98	-0.75	10	SMILE	male	-2.25	-0.75	10		20/20-	-2.625				20/25-		0	0	0	180	20/20+	20/20
R	MyoAsti	0	-6	-2	15	SMILE	female	-6	-2	15		20/20	-7				20/20		0	-0.5	-0.25	160	20/25-	20/20
L	MyoAsti	0	-6.78	-1.25	163	SMILE	female	-6	-1.25	163		20/20	-6.625				20/20-		0	-0.25	-0.125	175	20/20-	20/20
L	Myo	0	-7.7	0	0	SMILE	female	-7	0	180		20/20	-7				20/20		-0.25	0	-0.25	180	20/20	20/20							-0.25	0	180	20/20	20/20
R	MyoAsti	0.375	-8.85	-1.25	5	SMILE	female	-7.5	-1.25	5		20/25++	-8.125				20/20--								-0.25	-0.25	-0.375	175	20/16-	20/20
L	MyoAsti	0.375	-9.13	-1	178	SMILE	female	-7.75	-1	178		20/25++	-8.25				20/20-								0	-0.25	-0.125	20	20/20	20/20
R	MyoAsti	0.25	-7.88	-1.5	20	SMILE	female	-6.75	-1.5	20		20/20-	-7.5				20/20--								0	0	0	180	20/20	20/20
L	MyoAsti	0.25	-5.9	-1.5	150	SMILE	female	-5	-1.5	150		20/20-	-5.75				20/20								0	0	0	180	20/20-	20/20
R	MyoAsti	0.25	-5.75	-1	180	SMILE	female	-5	-1	180		20/20-	-5.5				20/40		0	0	0	180	20/16	20/20
L	MyoAsti	0.25	-5.48	-1.25	170	SMILE	female	-4.75	-1.25	170		20/20-	-5.375				20/32		0	0	0	180	20/16	20/20
R	MyoAsti	0.25	-6.75	-1.25	180	SMILE	female	-5.75	-1.25	180		20/20+	-6.375				20/40++		0	0	0	180	20/20-	20/20
L	MyoAsti	0.25	-6.75	-1.5	180	SMILE	female	-5.75	-1.5	180		20/20++	-6.5				20/40+		-0.25	0	-0.25	180	20/16+	20/20
R	MyoAsti	0.25	-3	-1	180	SMILE	female	-2.5	-1	180	20/200	20/20	-3				20/20		0	-0.5	-0.25	175		20/20	0	-0.25	-0.125	155	20/20--	20/20
L	MyoAsti	0.25	-3	-0.75	135	SMILE	female	-2.5	-0.75	135	20/200	20/20	-2.875				20/20		0	-0.25	-0.125	175		20/20	0	0	0	180	20/16-	20/20
R	MyoAsti	0.25	-3.55	-0.75	175	SMILE	female	-3	-0.5	175		20/20	-3.25				20/20		0	0	0	0	20/20	20/20							0	0	180	20/16	20/16
L	Myo	0.25	-3.28	0	0	SMILE	female	-2.75	0	0		20/20	-2.75				20/20		0	-0.25	-0.125	5	20/20	20/20							0	-0.25	5	20/16+	20/16
R	MyoAsti	0	-3.85	-1.25	15	SMILE	female	-3.5	-1.25	15		20/20	-4.125				20/20--		0	0	0	0	20/20	20/20	0	0	0	180	20/16	20/16--	-0.25	0	180	20/16	20/16-
L	MyoAsti	0	-3.58	-0.75	165	SMILE	female	-3.25	-0.5	165	20/200	20/20	-3.5				20/20		0	0	0	0	20/20	20/20	0	0	0	180	20/16	20/16--	0	0	180	20/16	20/16-
R	MyoAsti	0.25	-4.93	-2	5	SMILE	male	-4.25	-2	5		20/20-	-5.25				20/20		0	-0.25	-0.125	25	20/20	20/20							0	-0.5	45	20/20-	20/20++
L	MyoAsti	0.25	-5.2	-1.75	175	SMILE	male	-4.5	-1.75	175		20/20-	-5.375				20/20		0	-0.25	-0.125	10	20/20	20/20							0.25	-0.25	180	20/20	20/16
R	MyoAsti	0	-6.58	-1.5	110	SMILE	male	-5.75	-1.5	110	CF	20/20	-6.5				20/20-		0	-0.25	-0.125	15	20/20	20/20							0	0	180	20/16-	20/16-
L	MyoAsti	0	-8.23	-0.75	90	SMILE	male	-7.25	-0.75	90	CF	20/20	-7.625				20/20-		0	-0.25	-0.125	180	20/20	20/20							-0.25	-0.25	175	20/16-	20/16--
R	MyoAsti	0.25	-2.88	-0.75	90	SMILE	female	-2.5	-0.5	90		20/20-	-2.75				20/20		0.25	-0.25	0.125	120		20/20							0.25	-0.25	90	20/20-	20/20
L	Myo	0.25	-2.18	0	0	SMILE	female	-1.75	0	0	20/100	20/20-	-1.75				20/20--		0	0	0	0	20/20	20/20							0	0	180	20/20+	20/20
R	Myo	0.25	-4.93	0	0	SMILE	female	-4.25	0	0	CF	20/20-	-4.25				20/20-								0	-0.25	-0.125	45	20/20	20/20	-0.25	-0.25	75	20/20	20/20
L	Myo	0.25	-5.48	0	0	SMILE	female	-4.75	0	0	CF	20/20-	-4.75				20/25--								0	-0.25	-0.125	155	20/16-	20/20	-0.25	0	180	20/20	20/20
R	MyoAsti	0	-2.18	-2	178	SMILE	female	-1.75	-2	178		20/20	-2.75				20/20-		0	-0.25	-0.125	5	20/20	20/20	0	-0.25	-0.125	175	20/20++	20/16
L	MyoAsti	0	-1.35	-2	7	SMILE	female	-1	-2	7		20/20	-2				20/20-		0	-0.25	-0.125	15	20/20	20/20	0	-0.25	-0.125	15	20/20	20/16--
R	MyoAsti	0	-3.03	-1.25	170	SMILE	male	-2.75	-1.25	170		20/20	-3.375				20/20		0	-0.25	-0.125	10	20/20	20/20	0	-0.5	-0.25	180	20/20-	20/20	0.25	-0.5	175	20/20	20/20++
L	MyoAsti	0	-3.03	-1.75	5	SMILE	male	-2.75	-1.75	5		20/25	-3.625				20/20-		0	-0.25	-0.125	180	20/20	20/20	0	-0.25	-0.125	5	20/16-	20/20+	0	-0.25	5	20/20	20/20++
R	MyoAsti	0.25	-4.1	-1.25	165	SMILE	female	-3.5	-1.25	165	CF	20/20	-4.125				20/25--		0.25	-0.25	0.125	165		20/20
L	MyoAsti	0.25	-3.83	-1	5	SMILE	female	-3.25	-1	5	CF	20/20	-3.75				20/20-		0.25	-0.25	0.125	135	20/20	20/20
R	MyoAsti	0	-2.48	0	0	SMILE	female	-2	-0.5	10		20/20-	-2.25				20/20-		0	-0.25	-0.125	30	20/20	20/20
L	MyoAsti	0	-2.61	-0.75	5	SMILE	female	-2.5	-0.5	5		20/20-	-2.75				20/20		0	-0.25	-0.125	130	20/20	20/20
R	MyoAsti	0	-4.13	-0.75	173	SMILE	female	-3.75	-0.75	173		20/20	-4.125				20/20-		0	0	0	180	20/20	20/20	-0.25	0	-0.25	180	20/16--	20/20
L	MyoAsti	0	-4.13	-0.75	165	SMILE	female	-3.75	-0.75	165		20/20	-4.125				20/25		0	0	0	180	20/20-	20/20	0	0	0	180	20/16--	20/20
R	MyoAsti	0	-2.83	-0.75	167	SMILE	female	-2.5	-0.75	167		20/20	-2.875				20/25		-0.25	-0.5	-0.5	180	20/20	20/20							0	0	180	20/20	20/20
L	MyoAsti	0	-2.54	-1	10	SMILE	female	-2.25	-1	10		20/20	-2.75				20/32		-0.5	-0.25	-0.625	180	20/20	20/20							-0.25	0	180	20/20-	20/20
R	MyoAsti	0.25	-4.79	-0.75	145	SMILE	female	-4.25	-0.5	145		20/20-	-4.5				20/50+		0.25	-0.5	0	80	20/20--	20/20	0	-0.25	-0.125	65	20/20-	20/20
L	Myo	0.25	-4.65	0	0	SMILE	female	-4	0	180		20/20-	-4				20/32		0	0	0	180	20/20-	20/20	-0.25	0	-0.25	180	20/20-	20/20
R	MyoAsti	0.25	-5.2	-2	170	SMILE	female	-4.5	-2	170		20/20	-5.5				20/20		0	0	0	180	20/16-	20/16-							0	0	180	20/16	20/16--
L	MyoAsti	0.25	-4.65	-2	6	SMILE	female	-4	-2	6		20/20	-5				20/25+		0.5	0	0.5	180	20/16-	20/16							0	-0.25	180	20/20-	20/20+
R	MyoAsti	0.25	-6.47	-1.75	5	SMILE	male	-5.5	-1.75	5		20/20	-6.375				20/32		0.25	0	0.25	180	20/20-	20/20	0	0	0	180	20/20	20/20
L	MyoAsti	0.25	-6.6	0	0	SMILE	male	-5.25	-0.25	175		20/20-	-5.375				20/32		-1	-0.25	-1.125	180	20/32	20/25+	-0.5	-0.25	-0.625	175	20/25--	20/20
R	MyoAsti	0.25	-2.31	0	0	SMILE	female	-1.75	-0.25	30		20/20	-1.875				20/32++								0	-0.25	-0.125	180	20/20	20/20	0.25	-0.5	180	20/20-	20/20
L	MyoAsti	0.25	-2.31	0	0	SMILE	female	-1.75	-0.25	180		20/20	-1.875				20/25++								0	0	0	180	20/20	20/20	0.25	-0.5	180	20/20	20/20
R	MyoAsti	0.375	-7.8	-2	5	SMILE	female	-6.75	-2	5		20/20--	-7.75				20/20++		0.75	0	0.75	180	20/32	20/20	0.25	0	0.25	180	20/20	20/20	0	-0.5	180	20/25++	20/20-
L	MyoAsti	0.375	-6.7	-2.25	170	SMILE	female	-5.75	-2.25	170		20/20-	-6.875				20/32		0.5	0	0.5	180	20/25	20/20	0	-0.25	-0.125	160	20/16--	20/20+	0.25	-0.25	165	20/20-	20/20-
R	MyoAsti	0	-3.85	-0.75	115	SMILE	male	-3.5	-0.75	115		20/20-	-3.875				20/25-		0	0	0	180	20/20	20/20	0	0	0	180	20/16-	20/20
L	MyoAsti	0	-3.85	-0.75	115	SMILE	male	-3.5	-0.75	115		20/20-	-3.875				20/32		0	0	0	180	20/20-	20/20	0	0	0	180	20/20-	20/20
R	Myo	0.15	-4	0	0	SMILE	female	-3.5	0	180		20/20-	-3.5				20/32		0	0	0	180	20/20--	20/20							0	0	180	20/20--	20/20
L	MyoAsti	0.25	-3.28	-0.75	15	SMILE	female	-2.75	-0.75	15		20/20-	-3.125				20/25--		0	0	0	180	20/20--	20/20							0	0	180	20/20-	20/20
R	MyoAsti	0.25	-5.76	0	0	SMILE	female	-4.75	-0.25	75		20/32++	-4.875				20/25+		0.25	0.75	0.625	170	20/25++	20/20
L	MyoAsti	0.25	-4.21	-1	180	SMILE	female	-3.5	-1	180		20/20--	-4				20/20		0.25	-0.5	0	175	20/20	20/20-
R	MyoAsti	0	-3.85	-1.5	165	SMILE	male	-3.5	-1.5	165		20/20-	-4.25				20/32++		-0.25	-0.25	-0.375	175	20/25+	20/20	-0.25	-0.25	-0.375	170	20/20+	20/20-
L	MyoAsti	0	-3.3	-1.75	175	SMILE	male	-3	-1.75	175		20/20-	-3.875				20/25-		0	-0.5	-0.25	180	20/20+	20/20	-0.25	-0.25	-0.375	180	20/20-	20/20-
R	MyoAsti	0.25	-4.93	-2	5	SMILE	male	-4.25	-2	5		20/20-	-5.25				20/20		0	-0.25	-0.125	25	20/20	20/20							0	-0.5	45	20/20-	20/20+
L	MyoAsti	0.25	-5.2	-1.75	175	SMILE	male	-4.5	-1.75	175		20/20-	-5.375				20/20		0	-0.25	-0.125	10	20/20	20/20							0.25	-0.25	180	20/20	20/16
R	MyoAsti	0	-5.78	-1	175	SMILE	male	-5.25	-1	175		20/20-	-5.75				20/25--		0	-0.25	-0.125	165	20/20-	20/20							-0.25	-0.5	180	20/20-	20/20
L	MyoAsti	0.1	-4.78	-2	180	SMILE	male	-4.25	-2	180		20/20-	-5.25				20/20-		0	-0.25	-0.125	45	20/20	20/20							0	-0.5	175	20/20-	20/16+
R	MyoAsti	0.25	-4.49	-0.75	180	SMILE	male	-3.75	-0.75	180		20/16--	-4.125				20/20-		0	-0.5	-0.25	155	20/16-	20/16--							0	0	180	20/16-	20/16-
L	MyoAsti	0.25	-2.79	-0.75	10	SMILE	male	-2.25	-0.75	10		20/20++	-2.625				20/25		-0.25	-0.5	-0.5	105	20/16--	20/20++							-0.25	0	180	20/16-	20/16-
R	MyoAsti	0.25	-6.85	-1.25	175	SMILE	male	-6	-1.25	175		20/20-	-6.625				20/20+		-0.25	0	-0.25	180	20/25++	20/20							-0.25	0	180	20/20	20/20
L	MyoAsti	0.25	-7.95	-0.75	180	SMILE	male	-7	-0.75	180		20/20-	-7.375				20/32		0	-0.25	-0.125	45	20/25	20/25++							0	-0.25	165	20/20	20/20
R	MyoAsti	0.15	-7.3	-0.75	107	SMILE	female	-6.5	-0.75	107		20/20-	-6.875				20/20		0	0	0	180	20/20-	20/20	0	-0.25	-0.125	5	20/20-	20/20-
L	MyoAsti	0.1	-7.25	-0.75	180	SMILE	female	-6.5	-0.75	180		20/20-	-6.875				20/20+		0	0	0	180	20/20-	20/20	0	0	0	180	20/20	20/20
R	Myo	0.25	-4.1	0	0	SMILE	female	-3.5	0	180		20/20	-3.5				20/20		0	0	0	180	20/20	20/20							-0.25	0	180	20/20	20/20
L	Myo	0.25	-3.83	0	0	SMILE	female	-3.25	0	180		20/20	-3.25				20/25		0	-0.25	-0.125	80	20/20	20/20							0	0	180	20/20	20/20
R	MyoAsti	0	-5.78	-0.75	5	SMILE	female	-5.25	-0.75	5		20/20	-5.625				20/20++		0	0	0	180	20/20	20/20	0	0	0	180	20/16--	20/20++
L	MyoAsti	0	-6.19	0	0	SMILE	female	-5.5	-0.25	5		20/20	-5.625				20/20		0	0	0	180	20/20	20/20	0	0	0	180	20/20++	20/20++
R	MyoAsti	0	-6.6	-2.25	180	SMILE	female	-6	-2.25	180		20/20-	-7.125				20/20-		0	-0.25	-0.125	175	20/20-	20/20
L	MyoAsti	0	-7.43	-2.5	170	SMILE	female	-6.75	-2.5	170		20/20-	-8				20/32-		0	-0.25	-0.125	120	20/20--	20/20
R	MyoAsti	0.25	-8.23	-0.75	5	SMILE	female	-7.25	-0.75	5		20/20-	-7.625				20/25--		0	0	0	180	20/20	20/20
L	MyoAsti	0.25	-7.4	-0.75	170	SMILE	female	-6.5	-0.75	170		20/20-	-6.875				20/40		0	0	0	180	20/20--	20/20
R	MyoAsti	0	-10.74	-1.25	170	SMILE	female	-9.5	-1.25	170		20/20--	-10.125				20/32		-0.25	-0.5	-0.5	60	20/20--	20/20++	-0.25	-0.25	-0.375	45	20/20	20/20	-0.25	-0.25	38	20/20	20/20+
L	MyoAsti	0	-9.605	-1.75	3	SMILE	female	-8.5	-1.75	3		20/25+	-9.375				20/25-		0	-0.25	-0.125	155	20/20-	20/20	-0.25	-0.25	-0.375	140	20/20-	20/20-	-0.25	-0.25	160	20/25++	20/20
R	MyoAsti	0.25	-2.45	-3	180	SMILE	male	-2	-3	180		20/20-	-3.5				20/20++		0	-0.25	-0.125	20	20/20-	20/20	0.25	-0.5	0	10	20/20-	20/20-
R	MyoAsti	0.25	-5.2	-1	15	SMILE	male	-4.5	-1	15		20/20-	-5				20/32		-0.5	-0.25	-0.625	170	20/25--	20/20--	-0.25	0	-0.25	180	20/20	20/20
L	MyoAsti	0.25	-5.48	-0.75	150	SMILE	male	-4.75	-0.5	150		20/20-	-5				20/40		-0.5	-0.25	-0.625	75	20/32	20/20	-0.25	0	-0.25	180	20/25-	20/20
R	MyoAsti	0	-4.95	-3	176	SMILE	male	-4.5	-3	176		20/20	-6				20/40++		0	0	0	180	20/25	20/25							0	0	180	20/25--	20/25
L	MyoAsti	0	-7.15	-2.75	180	SMILE	male	-6.5	-2.75	180		20/20	-7.875				20/32--		0	0	0	180	20/25	20/25							0	0	180	20/20-	20/20
R	MyoAsti	0	-3.58	-1	10	SMILE	male	-3.25	-1	10		20/20	-3.75				20/32		-0.25	0	-0.25	180	20/20	20/20	0	0	0	180	20/20--	20/20	0	0	180	20/20	20/20
L	MyoAsti	0	-3.03	-1	155	SMILE	male	-2.75	-1	155		20/20	-3.25				20/32		0	0	0	180	20/20-	20/20	0	0	0	180	20/20	20/20	0	0	180	20/20	20/20
R	MyoAsti	0	-6.05	-0.75	175	SMILE	female	-5.5	-0.75	175		20/20-	-5.875				20/20		0	0	0	180	20/20	20/20	-0.25	0.5	0	75	20/20	20/25
L	MyoAsti	0	-6.05	-0.75	160	SMILE	female	-5.5	-0.75	160		20/20-	-5.875				20/20		0	0	0	180	20/20	20/20	0	0	0	180	20/20	20/20
R	MyoAsti	0	-4.95	-1	2	SMILE	female	-4.5	-1	2		20/20	-5				20/20		0	0	0	180	20/20	20/20	0	0	0	180	20/20	20/20
L	MyoAsti	-0.1	-5.4	-1.25	5	SMILE	female	-5	-1.25	5		20/20	-5.625				20/20-		0	0	0	180	20/20	20/20	0	-0.25	-0.125	160	20/20	20/20
R	Myo	0.25	-6.58	0	0	SMILE	female	-5.75	0	180		20/20-	-5.75				20/32		-0.25	0	-0.25	180	20/20	20/20	0	0	0	180	20/20	20/20	-0.25	-0.5	10	20/20-	20/20
L	MyoAsti	0.25	-6.58	-0.75	180	SMILE	female	-5.75	-0.75	180		20/20-	-6.125				20/32++		0	0	0	180	20/20-	20/20	0	-0.25	-0.125	165	20/20--	20/20-	-0.25	-0.25	165	20/20-	20/20
R	MyoAsti	0	-4.4	-1	5	SMILE	male	-4	-1	5		20/20-	-4.5				20/20		0	-0.25	-0.125	15	20/20+	20/20-							-0.25	-0.75	10	20/25--	20/20--
L	MyoAsti	0	-5.23	-2.5	180	SMILE	male	-4.75	-2.5	180		20/20-	-6				20/32++		0.25	-1	-0.25	165	20/25	20/25							0	0.5	155	20/20++	20/25++
R	MyoAsti	0.25	-1.9	-1.75	10	SMILE	female	-1.5	-1.75	10		20/20-	-2.375				20/20		0.25	-0.5	0	170	20/20-	20/20++
L	MyoAsti	0.25	-2.18	-1.75	180	SMILE	female	-1.75	-1.75	180		20/20-	-2.625				20/25		0.25	0	0.25	180	20/20-	20/20++
R	MyoAsti	0.25	-6.99	-0.75	145	SMILE	female	-6.25	-0.5	145		20/20-	-6.5				20/20--								0	0	0	180	20/16-	20/20	0	0	180	20/20	20/20+
L	MyoAsti	0.25	-6.16	0	0	SMILE	female	-5.25	-0.25	35		20/20-	-5.375				20/20-								0	0	0	180	20/16	20/20	0.5	0	180	20/20	20/16
R	Myo	0	-3.3	0	0	SMILE	female	-3	0	180		20/20	-3				20/25--		-0.25	0	-0.25	180	20/20-	20/20	-0.25	0	-0.25	180	20/20	20/20-	-0.25	-0.25	150	20/20+	20/20
L	Myo	0	-3.3	0	0	SMILE	female	-3	0	180		20/20	-3				20/25++		-0.25	0	-0.25	180	20/20	20/20	0	0	0	180	20/16--	20/20	-0.25	0	180	20/20	20/20
R	MyoAsti	0	-4.95	-0.75	30	SMILE	female	-4.5	-0.75	30		20/20-	-4.875				20/40		-0.5	-0.25	-0.625	175	20/25--	20/25							0	-0.5	165	20/25	20/25
L	MyoAsti	0	-6.33	-1.25	145	SMILE	female	-5.75	-1.25	145		20/20-	-6.375				20/32		0.25	-0.25	0.125	20	20/20--	20/20							0.25	-0.5	5	20/20-	20/25
R	MyoAsti	0	-6.33	0	0	SMILE	female	-5.5	-0.5	75		20/20--	-5.75				20/32		-0.25	0	-0.25	180	20/20--	20/20							-0.25	0	180	20/20	20/20
L	Myo	0	-7.15	0	0	SMILE	female	-6.5	0	180		20/20-	-6.5				20/25+		0	-0.5	-0.25	5	20/20-	20/20-							-0.25	-0.25	5	20/25++	20/20
R	MyoAsti	0	-6.88	-0.75	5	SMILE	female	-6.25	-0.75	5		20/20-	-6.625				20/25--		0	0	0	180	20/20--	20/20	-0.25	0	-0.25	180	20/20	20/20
L	Myo	0	-5.78	0	0	SMILE	female	-5.25	0	180		20/20-	-5.25				20/25-		0	0	0	180	20/20-	20/20	0	0	0	180	20/20	20/20
R	MyoAsti	-0.25	-7.94	-0.75	150	SMILE	female	-7.25	-0.75	150		20/20--	-7.625				20/25++		0	-0.5	-0.25	170	20/20	20/20							-0.25	0	180	20/20	20/20
L	MyoAsti	0	-9.04	-0.75	175	SMILE	female	-8	-0.75	175		20/20--	-8.375				20/25		0.25	0	0.25	180	20/25	20/20							0	-0.25	165	20/20-	20/20
R	MyoAsti	0.25	-4.93	-2.25	25	SMILE	female	-4.25	-2.25	25		20/20-	-5.375				20/20-		0	-0.5	-0.25	165	20/16-	20/16
L	MyoAsti	0.375	-5.05	-2.25	165	SMILE	female	-4.25	-2.25	165		20/20-	-5.375				20/32++		0	-0.25	-0.125	175	20/20-	20/20++
R	MyoAsti	0.125	-8.1	-1	175	SMILE	female	-7.25	-1	175		20/20	-7.75				20/20		0.25	0	0.25	180	20/20--	20/20	0	0	0	180	20/20	20/20
L	MyoAsti	0.125	-8.13	-2	175	SMILE	female	-8	-2	175		20/20	-9				20/20		0.25	-0.5	0	45	20/20	20/20	0	0	0	180	20/20	20/20
R	MyoAsti	0.25	-6.03	-2	10	SMILE	female	-5.25	-2	10		20/20-	-6.25				20/20-		0.25	-0.25	0.125	120	20/20	20/20	0.25	0	0.25	180	20/16--	20/20++	0	0	180	20/20-	20/20
L	MyoAsti	0.25	-5.75	-2.25	170	SMILE	female	-5	-2.25	170		20/20-	-6.125				20/20-		0.25	-0.25	0.125	30	20/20	20/20	0	0	0	180	20/20--	20/20	0.25	-0.5	15	20/20-	20/20
R	MyoAsti	0.25	-3.41	-0.75	170	SMILE	female	-3	-0.5	170		20/20+	-3.25				20/16-		0	0	0	180	20/20	20/20	0	0	0	180	20/16-	20/20
L	MyoAsti	0.25	-3.55	-1	170	SMILE	female	-3	-1	170		20/20--	-3.5				20/20--		0	0	0	180	20/20-	20/20	0	0	0	180	20/20	20/20
R	MyoAsti	0	-7.15	-2.25	165	SMILE	male	-6.5	-2.25	165		20/20--	-7.625				20/20--		0	0	0	180	20/20	20/20	-0.25	0	-0.25	180	20/20-	20/20
L	MyoAsti	0	-7.7	-1	10	SMILE	male	-7	-1	10		20/20--	-7.5				20/20--		-0.25	0	-0.25	180	20/20	20/20	-0.25	0	-0.25	180	20/16-	20/20+
R	Myo	0	-3	0	0	SMILE	female	-2.72	0	180		20/20-	-2.72				20/32-								0	-0.5	-0.25	5	20/20-	20/16	0	-0.5	5	20/16--	20/20
L	MyoAsti	0	-2.89	0	0	SMILE	female	-2.5	-0.25	170		20/20-	-2.625				20/25-								0	-0.75	-0.375	180	20/20	20/16--	0	-0.5	5	20/20-	20/20
R	MyoAsti	0	-1.65	0	0	SMILE	male	-1.25	-0.5	180		20/20-	-1.5				20/25		0.25	-0.5	0	170	20/20--	20/20
L	MyoAsti	0	-1.38	-0.75	10	SMILE	male	-1.25	-0.75	10		20/20-	-1.625				20/32++		-0.25	0	-0.25	180	20/25-	20/20
R	MyoAsti	0.25	-2.18	-2.25	3	SMILE	female	-1.75	-2.25	3		20/20	-2.875				20/16+		0	0	0	180	20/16--	20/16--
L	MyoAsti	0.25	-1.9	-1.75	170	SMILE	female	-1.5	-1.75	170		20/20	-2.375				20/16--		0	0	0	180	20/16	20/16--
L	MyoAsti	0	-11.58	-2	180	SMILE	female	-10.25	-2	180		20/20-	-11.25				20/25--		-0.25	0	-0.25	180	20/20-	20/20	-0.25	0	-0.25	180	20/20++	20/20
R	MyoAsti	0.25	-4.1	-1.5	168	SMILE	female	-3.5	-1.5	168		20/20--	-4.25				20/25+		0	0	0	180	20/20++		-0.25	0	-0.25	180	20/20	20/20
L	MyoAsti	0.25	-3.28	-1.75	3	SMILE	female	-2.75	-1.75	3		20/20-	-3.625				20/20+		0	0	0	180	20/20-	20/20--	0	0	0	180	20/20-	20/20
R	MyoAsti	0	-3.85	-1.75	175	SMILE	female	-3.5	-1.75	175		20/20-	-4.375				20/20-		0	-0.25	-0.125	105	20/20-	20/20-	0.25	-0.25	0.125	15	20/20	20/20+
L	MyoAsti	0	-2.48	-2.5	165	SMILE	female	-2.25	-2.5	165		20/20-	-3.5				20/20-		0	-0.25	-0.125	175	20/20	20/20	0	-0.25	-0.125	165	20/20	20/20++
R	MyoAsti	0	-1.1	-0.75	15	SMILE	female	-1	-0.75	15		20/20-	-1.375				20/20		0.25	-0.75	-0.125	180	20/20--	20/20-							0	-0.5	175	20/20-	20/20
L	MyoAsti	0	-1.68	0	0	SMILE	female	-1.25	-0.5	150		20/20-	-1.5				20/20		0.25	-0.5	0	150	20/20-	20/20-							0	-0.5	150	20/20	20/20
R	MyoAsti	0	-3.03	-3	5	SMILE	female	-2.75	-3	5		20/20-	-4.25				20/25--		0	0	0	180	20/16	20/20	0.25	0	0.25	180	20/20-	20/20
L	MyoAsti	0	-3.58	-2.25	175	SMILE	female	-3.25	-2.25	175		20/20-	-4.375				20/25		0	0	0	180	20/16	20/20	0	0	0	180	20/20-	20/20
R	MyoAsti	0	-3.03	-0.75	85	SMILE	female	-2.75	-0.75	85		20/20-	-3.125				20/20--		-0.25	-0.25	-0.375	20	20/20+	20/20++							0	-0.25	140	20/20-	20/20-
L	MyoAsti	0	-4.13	-0.75	120	SMILE	female	-3.75	-0.75	120		20/20--	-4.125				20/20--		0	-0.25	-0.125	180	20/25+	20/20-							0.25	-0.5	10	20/25++	20/20-
R	MyoAsti	0.125	-2.9	-3	5	SMILE	male	-2.75	-3	5		20/20--	-4.25				20/20--								0.25	-0.5	0	25	20/20	20/20	0	-0.5	30	20/20	20/20
R	MyoAsti	0.25	-2.31	0	0	SMILE	male	-1.75	-0.25	45		20/20	-1.875				20/25--								0	-0.5	-0.25	50	20/25+	20/20
L	MyoAsti	0.25	-2.31	0	0	SMILE	male	-1.75	-0.25	50		20/20	-1.875				20/25								0	0	0	180	20/16--	20/20++
R	Myo	0.25	-6.03	0	0	SMILE	male	-5.25	0	180		20/20-	-5.25				20/32		0	0	0	180	20/20	20/20
L	MyoAsti	0.25	-5.89	-0.75	155	SMILE	male	-5.25	-0.5	155		20/20-	-5.5				20/32		0	-0.25	-0.125	115	20/20	20/20
R	MyoAsti	0	-2.83	-0.75	5	SMILE	female	-2.5	-0.75	5		20/20	-2.875				20/20		0.25	-0.5	0	160	20/16-	20/20	0.25	0.5	0.5	160	20/20	20/20
L	MyoAsti	0	-1.98	-0.75	160	SMILE	female	-1.75	-0.75	160		20/20	-2.125				20/20		0	-0.25	-0.125	180	20/16--	20/20	0	-0.25	-0.125	180	20/16-	20/20
R	MyoAsti	0.25	-3.97	-0.75	180	SMILE	female	-3.5	-0.5	180		20/20-	-3.75				20/20		0	-0.25	-0.125	5	20/20	20/20-	0.25	-0.25	0.125	20	20/20-	20/20-
L	MyoAsti	0.25	-3.55	-0.75	10	SMILE	female	-3	-0.75	10		20/20-	-3.375				20/25		0.25	-0.75	-0.125	155	20/20-	20/20-	0.25	-0.75	-0.125	155	20/20-	20/20-
R	MyoAsti	0.25	-6.3	-0.75	15	SMILE	female	-5.5	-0.75	15		20/20-	-5.875				20/20--		0.25	-0.25	0.125	150	20/16	20/20++							0	0	180	20/16	20/20
L	MyoAsti	0.25	-7.26	0	0	SMILE	female	-6.25	-0.25	155		20/20	-6.375				20/20--		0.25	0	0.25	180	20/16	20/20++							0	0	180	20/16-	20/20
R	MyoAsti	0.35	-8.6	-2	15	SMILE	male	-7.5	-2	15		20/20-	-8.5				20/25		0.25	0	0.25	180	20/20	20/20
L	MyoAsti	0.35	-6.13	-2.5	175	SMILE	male	-5.25	-2.5	175		20/20-	-6.5				20/25		0.25	-0.25	0.125	180	20/20	20/20
R	MyoAsti	0.35	-10.25	-1	5	SMILE	female	-9	-1	5		20/20-	-9.5				20/20--		0	0	0	180	20/20-	20/20	0.25	-0.25	0.125	90	20/20	20/20
L	MyoAsti	0.5	-9.85	-1	5	SMILE	female	-8.5	-1	5		20/20-	-9				20/20-		0.25	-0.5	0	115	20/20	20/20	0.25	-0.25	0.125	110	20/16--	20/20
R	MyoAsti	0.25	-3.96	0	0	SMILE	female	-3.25	-0.25	30		20/20-	-3.375				20/20-		0	-0.25	-0.125	45	20/20	20/16	-0.25	0	-0.25	180	20/16-	20/20++
L	MyoAsti	0.25	-3.14	-0.75	120	SMILE	female	-2.75	-0.5	120		20/20-	-3				20/20		0	-0.25	-0.125	45	20/20	20/16	0	-0.25	-0.125	45	20/16	20/16--
R	Myo	0	-7.15			SMILE	male	-6.5	0	180		20/20	-6.5				20/20		0	-0.25	-0.125	90	20/16	20/20							0	0	180	20/20	20/20
L	Myo	0	-6.88			SMILE	male	-6.25	0	180		20/20	-6.25				20/20-		-0.25	-0.25	-0.375	65	20/20	20/20							0	-0.25	15	20/20-	20/20--
R	MyoAsti	0.25	-5.2	-1.75	11	SMILE	male	-4.5	-1.75	11		20/20	-5.375				20/20--		0	-0.25	-0.125	155	20/20	20/20							0	0	180	20/16++	20/20++
L	MyoAsti	0.25	-4.38	-2.5	163	SMILE	male	-3.75	-2.5	163		20/20	-5				20/20		0.25	-0.5	0	160	20/20-	20/20-							-0.25	0	180	20/16+	20/16--
R	Myo	0.1	-2.3	0	0	SMILE	male	-2	0	180		20/20	-2				20/20-		0.25	-0.5	0	5	20/16	20/16							0.25	-0.5	30	20/16--	20/16
L	Myo	0.1	-2.3	0	0	SMILE	male	-2	0	180		20/20	-2				20/25--		0	-0.75	-0.375	180	20/20-	20/20							0	-0.25	180	20/20--	20/16
L	MyoAsti	0	-3.58	-1.25	18	SMILE	female	-3.25	-1.25	18		20/20--	-3.875				20/20--		0	0	0	180	20/16	20/20
R	MyoAsti	0.5	-8.48	-2.25	180	SMILE	female	-7.25	-2.25	180		20/20-	-8.375				20/32++		-0.25	-0.25	-0.375	13	20/32++	20/20--	-0.25	-0.25	-0.375	135	20/25	20/20	0	-0.5	140	20/20-	20/20
L	MyoAsti	0.25	-9.33	-1.25	5	SMILE	female	-8.25	-1.25	5		20/20-	-8.875				20/25		0	-0.5	-0.25	180	20/20	20/20-	0	-0.25	-0.125	180	20/20	20/20	0.25	-0.75	15	20/20	20/20
R	Myo	0	-4.95	0	0	SMILE	female	-4.5	0	180		20/20	-4.5				20/25--		0	0	0	180	20/20+	20/20	0	0	0	180	20/20-	20/20
L	Myo	0	-5.23	0	0	SMILE	female	-4.75	0	180		20/20	-4.75				20/20-		0	0	0	180	20/20	20/20	0	0	0	180	20/20--	20/20
R	MyoAsti	0	-4.13	-1.5	20	SMILE	male	-3.75	-1.5	20		20/20-	-4.5				20/20		0	-0.5	-0.25	10	20/20	20/20							0	-0.5	20	20/16+	20/16--
L	MyoAsti	0	-6.33	-1.5	175	SMILE	male	-5.75	-1.5	175		20/20-	-6.5				20/20		-0.25	-0.25	-0.375	165	20/20	20/20-							-0.25	-0.25	155	20/20	20/20
R	MyoAsti	0	-2.26	-2	10	SMILE	female	-2	-2	10		20/20-	-3				20/20-		0	0	0	180	20/20-	20/20
L	MyoAsti	0	-3.67	-1.25	180	SMILE	female	-3.25	-1.25	180		20/20--	-3.875				20/25+		0	-0.5	-0.25	180	20/20-	20/20
R	MyoAsti	0	-4.4	-3	180	SMILE	female	-4	-3	180		20/20--	-5.5				20/20--		0	0	0	180	20/20	20/20							0	0	180	20/16	20/20
L	MyoAsti	0	-5.5	-3	8	SMILE	female	-5	-3	8		20/20-	-6.5				20/25--								0	0	0	180	20/25	20/20	0	0	180	20/20	20/20
R	MyoAsti	0.25	-4.93	-1	5	SMILE	male	-4.25	-1	5		20/20	-4.75				20/20		0	0	0	180	20/16	20/20
L	MyoAsti	0.25	-4.93	-0.75	178	SMILE	male	-4.25	-0.75	178		20/20	-4.625				20/20-		0.25	-0.25	0.125	160	20/20++	20/20
R	MyoAsti	0				SMILE	male	-4.5	-2	180		20/20-	-5.5				20/25		-0.25	0	-0.25	180	20/25	20/20+
L	MyoAsti	0				SMILE	male	-4.75	-2	175		20/20-	-5.75				20/20--		0.75	-1	0.25	20	20/20	20/20+
R	Myo	0	-7.43	0	0	SMILE	male	-6.75	0	180		20/20-	-6.75				20/20-								0	-0.25	-0.125	160	20/20	20/20
L	MyoAsti	0	-6.05	-0.75	175	SMILE	male	-5.5	-0.75	175		20/20-	-5.875				20/25++								0	-0.5	-0.25	180	20/20	20/20
R	MyoAsti	0.125	-7.55	-1.25	180	SMILE	male	-6.75	-1.25	180		20/20-	-7.375				20/20--		0	0	0	180	20/20	20/20++	0	0	0	180	20/16++
L	MyoAsti	0.25	-6.58	-2	175	SMILE	male	-5.75	-2	175		20/20-	-6.75				20/20		0	0	0	180	20/20	20/20++	0	0	0	180	20/16++
R	MyoAsti	0.25	-2.73	-1.75	10	SMILE	male	-2.25	-1.75	10		20/20-	-3.125				20/20-														0.25	-0.5	180	20/16-	20/20
L	MyoAsti	0.25	-2.45	-1.5	180	SMILE	male	-2	-1.5	180		20/20-	-2.75				20/20-														0	0	180	20/16-
R	MyoAsti	0	-10.74	-0.75	180	SMILE	female	-9.5	-0.75	180		20/16	-9.875				20/40		0	0	0	180	20/16--	20/20							0	0	180	20/16	20/16
L	MyoAsti	0	-9.47	-0.75	160	SMILE	female	-8.5	-0.5	160		20/20++	-8.75				20/40		0	0	0	180	20/16-	20/20							0.25	-0.5	30	20/16-	20/16
R	MyoAsti	0.25	-7.88	-1	175	SMILE	female	-6.75	-1	175		20/25++	-7.25				20/25--		0	-0.5	-0.25	65	20/25	20/20--	-0.25	-0.25	-0.375	5	20/25	20/20
L	MyoAsti	0.25	-6.18	-1.5	165	SMILE	female	-5.25	-1.5	165		20/25	-6				20/20		0	0	0	180	20/20	20/20	-0.25	0	-0.25	180	20/16+	20/20
R	MyoAsti	0	-7.43	-1.25	20	SMILE	female	-6.75	-1.25	20		20/20-	-7.375				20/20--		0	-0.25	-0.125	165	20/16--	20/16-
L	MyoAsti	0	-6.6	-1.5	170	SMILE	female	-6	-1.5	170		20/20-	-6.75				20/20		0	-0.25	-0.125	10	20/16--	20/16-
R	Myo	0.25	-4.38	0	0	SMILE	male	-3.25	0	180		20/20-	-3.25				20/20--		0	-0.25	-0.125	180	20/20	20/20-	0	0	0	180	20/20
L	MyoAsti	0.25	-4.1	0	0	SMILE	male	-3.25	-0.25	135		20/20-	-3.375				20/20--		-0.25	0	-0.25	180	20/20	20/20-	-0.25	0	-0.25	180	20/20
R	MyoAsti	0	-2.33	-1.25	175	SMILE	male	-2	-1.25	175		20/20	-2.625				20/20-		0	-0.25	-0.125	15	20/20-	20/20-							0	0	180	20/20	20/16
L	MyoAsti	0	-2.61	-0.75	14	SMILE	male	-2.25	-0.75	14		20/20	-2.625				20/20		0	0	0	180	20/16	20/20-							0	-0.25	175	20/20	20/20++
R	MyoAsti	0.25	-8.91	0	0	SMILE	female	-7.75	-0.25	60		20/20-	-7.875				20/32		0	-0.25	-0.125	105	20/20	20/20
L	MyoAsti	0.25	-9.19	0	0	SMILE	female	-8	-0.25	10		20/20--	-8.125				20/32		0	-0.25	-0.125	90	20/20-	20/20
R	MyoAsti	0.125	-1.5	-1.25	20	SMILE	female	-1.25	-1.25	20		20/20-	-1.875				20/25		0.25	0	0.25	180	20/20+	20/20							0.25	-0.25	65	20/20	20/20
L	MyoAsti	0.125	-1.78	-2.25	155	SMILE	female	-1.5	-2.25	155		20/20-	-2.625				20/25		0.25	0	0.25	180	20/20--	20/20							0	-0.25	165	20/20--	20/20-
R	MyoAsti	0.15	-7.58	-2	5	SMILE	female	-6.75	-2	5		20/25	-7.75				20/40		0	-0.25	-0.125	160	20/20-	20/20-							0.25	-0.5	175	20/20	20/20-
L	MyoAsti	0.15	-7.58	-2.5	180	SMILE	female	-6.75	-2.5	180		20/25	-8				20/40--		0	0	0	180	20/20	20/20-							0.25	-0.5	155	20/20-	20/20
R	MyoAsti	0	-6.88	-0.75	157	SMILE	male	-6.25	-0.75	157		20/20--	-6.625				20/25								-0.25	-0.25	-0.375	1	20/20-	20/20
L	MyoAsti	0.1	-6.98	-1.5	8	SMILE	male	-6.25	-1.5	8		20/20-	-7				20/20--								-0.25	-0.25	-0.375	140	20/25	20/20
R	MyoAsti	0.25	-7.4	-1.5	180	SMILE	female	-6.5	-1.5	180		20/20-	-7.25				20/25+		0.25	-0.25	0.125	60	20/20	20/20							0	-0.25	75	20/20	20/20
L	MyoAsti	0.35	-6.4	-1	5	SMILE	female	-5.5	-1	5		20/20-	-6				20/20++		0	-0.25	-0.125	80	20/20--	20/20							0	-0.25	75	20/20-	20/20
R	MyoAsti	0	-7.91	-1	40	SMILE	female	-7	-1	40		20/20-	-7.5				20/25		0.25	-0.5	0	45	20/16--	20/20-							0.25	-0.5	140	20/20-	20/20-
L	MyoAsti	0	-5.37	-1	76	SMILE	female	-4.75	-1	76		20/20--	-5.25				20/20		0	0	0	180	20/20	20/20++							0	-0.25	120	20/20	20/20-
R	MyoAsti	0.15	-9.61	0	0	SMILE	male	-8.25	-0.25	170		20/20	-8.375				20/20--								-0.25	0	-0.25	180	20/20	20/20
L	MyoAsti	0.25	-9.43	0	0	SMILE	male	-8	-0.25	175		20/20-	-8.125				20/20								-0.25	0	-0.25	180	20/20	20/20
R	MyoAsti	0	-3.81	0	0	SMILE	female	-3.25	-0.25	175		20/20++	-3.375				20/25--		0.25	-0.5	0	170	20/20	20/20							0	0	180	20/20	20/20
L	MyoAsti	0	-3.81	0	0	SMILE	female	-3.25	-0.25	180		20/16--	-3.375				20/25		0.25	-0.25	0.125	155	20/16++	20/20++							0.25	-0.25	135	20/20-	20/20
R	MyoAsti	0	-5.65	-1	175	SMILE	female	-5	-1	175		20/20-	-5.5				20/32++								0.25	-0.5	0	35	20/20	20/20	0.25	-0.5	30	20/20	20/20
L	MyoAsti	0	-5.65	-1.25	5	SMILE	female	-5	-1.25	5		20/20-	-5.625				20/32++								0	-0.25	-0.125	180	20/20	20/20	0.25	-0.5	110	20/20	20/20
R	Myo	0.25	-3.55			SMILE	male	-3	0	180		20/20-	-3				20/20		0.25	0	0.25	180	20/20	20/16	0	0	0	180	20/16+	20/16-	0.25	0	180	20/20	20/16--
L	MyoAsti	0.25	-3.69	0	0	SMILE	male	-3	-0.25	120		20/20-	-3.125				20/20		0.5	-0.25	0.375	135	20/20	20/16--	0	0	0	180	20/16++	20/16-	-0.25	0	180	20/20	20/20++
R	MyoAsti	0.25	-2.45	-0.75	170	SMILE	male	-2	-0.75	170		20/20	-2.375				20/25		0	0	0	180	20/20	20/20++							0.25	-0.25	150	20/16	20/16-
L	MyoAsti	0.25	-2.86	0	0	SMILE	male	-2.25	-0.25	30		20/20	-2.375				20/20		0	0	0	180	20/20	20/20+							0	0	180	20/16	20/16
R	MyoAsti	0	-5.64	0	0	SMILE	female	-5	-0.25	20		20/20-	-5.125				20/32		0	0	0	180	20/20-	20/20	0	-0.758	-0.379	10	20/25	20/20	0	-0.25	175	20/16-	20/20
L	MyoAsti	0	-4.26	0	0	SMILE	female	-3.75	-0.25	175		20/20-	-3.875				20/32		0	0	0	180	20/20-	20/20	-0.25	0	-0.25	180	20/20	20/20	0	-0.25	135	20/20	20/20
R	Myo	0	-7.06	0		SMILE	male	-6.25	0	180		20/20	-6.25				20/32--		-0.25	-0.5	-0.5	170	20/25+	20/20-							-0.25	-0.75	175	20/32--	20/20-
L	MyoAsti	0	-7.35	-0.75	15	SMILE	male	-6.5	-0.75	15		20/20	-6.875				20/32++		-0.25	-0.5	-0.5	150	20/25++	20/20+							0.5	-0.5	150	20/20	20/20-
R	MyoAsti	0	-5.93	-2	162	SMILE	male	-5.25	-2	162		20/20-	-6.25				20/20+		0.25	-0.75	-0.125	160	20/25	20/20-	0.25	-0.5	0	163	20/20-	20/20
L	MyoAsti	0	-5.93	-1.75	5	SMILE	male	-5.25	-1.75	5		20/20-	-6.125				20/25--		0.25	-0.5	0	30	20/20-	20/20-	0	0	0	180	20/20	20/20
R	Myo	0	-2.26	0	0	SMILE	female	-2	0	180		20/20-	-2				20/20--								0	-0.25	-0.125	115	20/20-	20/20
L	Myo	0	-1.13	0	0	SMILE	female	-1	0	180		20/20-	-1				20/25-								-0.25	-0.25	-0.375	165	20/20-	20/20
R	MyoAsti	0.25	-4.38	-0.75	2	SMILE	male	-3.75	-0.75	2		20/25++	-4.125				20/20		-0.25	0	-0.25	180	20/20	20/20	0	-0.25	-0.125	175	20/20	20/20	-0.25	-0.25	178	20/20	20/20
L	MyoAsti	0.25	-7.4	-0.75	180	SMILE	male	-6.5	-0.75	180		20/25	-6.875				20/20-		-0.25	-0.25	-0.375	10	20/20-	20/20-	0.25	-0.25	0.125	125	20/20--	20/20	-0.25	-0.25	50	20/20-	20/20
R	MyoAsti	0	-4.13	-0.75	175	SMILE	female	-3.75	-0.75	175		20/25++	-4.125				20/20--								0	0	0	180	20/20-	20/20--	0	-0.25	95	20/20	20/20
L	MyoAsti	0	-4.26	0	0	SMILE	female	-3.75	-0.25	10		20/25++	-3.875				20/20--								0	-0.25	-0.125	170	20/25	20/20-	0.25	0	180	20/20	20/20
R	MyoAsti	0	-6.5	-0.75	5	SMILE	male	-5.75	-0.75	5		20/20-	-6.125				20/20		0.25	-0.5	0	165	20/20-	20/20	0.5	-1	0	170	20/25+	20/20
L	MyoAsti	0	-6.64	-0.75	170	SMILE	male	-6	-0.5	170		20/20-	-6.25				20/20		0	0	0	180	20/20	20/20	-0.25	0	-0.25	180	20/25	20/20
R	MyoAsti	0.2	-6.7	-1.25	90	SMILE	female	-5.75	-1.25	90		20/20	-6.375				20/20++								0	-0.25	-0.125	165	20/16--	20/20-
L	MyoAsti	0.3	-6.52	-1.25	90	SMILE	female	-5.5	-1.25	90		20/25++	-6.125				20/20-								0	-0.25	-0.125	160	20/16	20/20
R	Myo	0.25	-5.48	0	0	SMILE	male	-4.75	0	180		20/20-	-4.75				20/20		0	-0.5	-0.25	170	20/20--	20/20							0	-0.25	175	20/16--	20/20
L	MyoAsti	0.25	-5.48	-0.75	160	SMILE	male	-4.75	-0.5	160		20/20-	-5				20/20		0	0	0	180	20/16	20/20							0	0	180	20/16	20/20
R	MyoAsti	0	-4.13	-1.25	106	SMILE	female	-3.75	-1.25	106		20/20	-4.375				20/20++								0	0	0	180	20/20-	20/20	0	-0.25	145	20/25+	20/20
L	MyoAsti	0	-4.68	-1.25	65	SMILE	female	-4.25	-1.25	65		20/20	-4.875				20/20								0	0	0	180	20/20	20/20	0	-0.25	30	20/20-	20/20
R	MyoAsti	0.25	-6.75	-1.75	5	SMILE	female	-5.75	-1.75	5		20/20-	-6.625				20/25-		-0.25	-0.25	-0.375	50	20/20-	20/20							0.25	-0.5	45	20/20	20/20
L	MyoAsti	0.35	-7.31	-2	175	SMILE	female	-6.25	-2	175		20/20-	-7.25				20/25+		0	-0.25	-0.125	125	20/20--	20/20							0	-0.25	130	20/20	20/20
L	MyoAsti	0	-4.57	-0.75	10	SMILE	male	-4	-0.75	10		20/20	-4.375				20/20-		0.5	-0.25	0.375	155	20/20	20/20-							-0.25	-0.25	125	20/20-	20/20
R	MyoAsti	0.35	-6.54	-0.75	150	SMILE	male	-5.75	-0.5	150		20/20-	-6				20/32++		-0.25	-0.5	-0.5	20	20/20-	20/20-							0	-0.25	15	20/20	20/20
L	MyoAsti	0.35	-6.95	-1	10	SMILE	male	-6	-1	10		20/20-	-6.5				20/32++		-0.25	-0.25	-0.375	5	20/20	20/20-							-0.25	0	180	20/20-	20/20++
R	MyoAsti	0	-4.4	-2	170	SMILE	male	-4	-2	170		20/20++	-5				20/20		0	-0.25	-0.125	25	20/20	20/20							-0.25	-0.25	15	20/16	20/20
L	MyoAsti	0	-4.13	-0.75	175	SMILE	male	-3.75	-0.75	175		20/20+	-4.125				20/16-		0	0	0	180	20/20	20/20							0	-0.25	10	20/20	20/20++
R	MyoAsti	0	-3.03	-1.75	75	SMILE	female	-2.75	-1.75	75		20/20-	-3.625				20/20--		0.25	-0.5	0	180	20/20-	20/20							0	-0.25	175	20/20-	20/20
L	MyoAsti	0	-4.26			SMILE	female	-3.75	-0.25	135		20/20-	-3.875				20/25		0.25	-0.5	0	155	20/20--	20/20							0	0	180	20/20	20/20
R	MyoAsti	0.25	-1.95	-1	101	SMILE	male	-1.5	-1	101		20/20	-2				20/16--		0.25	0	0.25	180	20/16	20/16--							0	0	180	20/16	20/16
L	MyoAsti	0.25	-2.09	0	0	SMILE	male	-1.5	-0.25	85		20/20	-1.625				20/20--		0.5	-0.5	0.25	60	20/20-	20/20							0	-0.25	155	20/20--	20/20
R	Myo	0.15	-1.56	0	0	SMILE	female	-1.25	0	180		20/20-	-1.25				20/25		0	0	0	180	20/16	20/16--	0	0	0	180	20/16	20/20	-0.25	0	180	20/16	20/16--
L	MyoAsti	0.3	-1	0	0	SMILE	female	-0.5	-0.25	25		20/20-	-0.625				20/40-		0.25	-0.5	0	40	20/20	20/20+	0.25	-0.25	0.125	20	20/16-	20/20	0	-0.5	10	20/16	20/16--
R	MyoAsti	0.35	-2.28	-2.5	170	SMILE	male	-1.75	-2.5	170		20/20-	-3				20/20		0	0	0	180	20/16	20/20	0	0	0	180	20/20
L	MyoAsti	0.35	-2.825	-2	180	SMILE	male	-2.25	-2	180		20/20-	-3.25				20/20-		0	0	0	180	20/16	20/20	0	0	0	180	20/20
R	MyoAsti	0	-9.75	-0.75	10	SMILE	female	-10	-0.75	10		20/25++	-10.375				20/40++		0	-0.5	-0.25	95	20/20	20/20							0.5	-0.5	85	20/20	20/20
L	MyoAsti	0	-9.75	-1	165	SMILE	female	-10	-1	165		20/20-	-10.5				20/20+		0.5	-0.5	0.25	85	20/20--	20/20							0	0	180	20/20-	20/20
R	MyoAsti	0	-6.78	-2.25	175	SMILE	female	-6	-2.25	175		20/20--	-7.125				20/20		0	-0.25	-0.125	5	20/20	20/20	0	0	0	180	20/20	20/20
L	MyoAsti	0	-7.06	-2	5	SMILE	female	-6.25	-2	5		20/20--	-7.25				20/20--		0	-0.25	-0.125	155	20/20	20/20	0	0	0	180	20/20	20/20
R	MyoAsti	0	-3.3	-1.75	175	SMILE	male	-3	-1.75	175		20/20-	-3.875				20/16--		0	-0.25	-0.125	180	20/16	20/20							0	-0.5	180	20/16-	20/16
L	MyoAsti	0.125	-3.15	-1.75	180	SMILE	male	-2.75	-1.75	180		20/20-	-3.625				20/20-		0	-0.25	-0.125	15	20/16	20/20							0	-0.5	15	20/16--	20/16-
R	MyoAsti	0.375	-6.87	-0.75	180	SMILE	male	-5.75	-0.75	180		20/20-	-6.125				20/20--								0	-0.25	-0.125	50	20/20	20/20
L	MyoAsti	0.375	-6.87	-0.75	3	SMILE	male	-5.75	-0.75	3		20/20-	-6.125				20/16-								-0.25	0	-0.25	180	20/16	20/20++
R	MyoAsti	0	-5.51	0	0	SMILE	male	-4.75	-0.25	30		20/20	-4.875				20/20		0	0	0	180	20/16-	20/20	-0.25	0	-0.25	180	20/16	20/16
L	Myo	0	-6.78	0	0	SMILE	male	-6	0	180		20/20	-6				20/25		0	0	0	180	20/16	20/20	-0.25	0	-0.25	180	20/16-	20/16--
R	MyoAsti	0	-7.47	0	0	SMILE	female	-6.5	-0.25	150		20/20-	-6.625				20/20		-0.25	-0.5	-0.5	135	20/20--	20/20							-0.25	-0.25	145	20/20	20/20
L	MyoAsti	0	-7.06	-0.75	30	SMILE	female	-6.25	-0.75	30		20/20-	-6.625				20/25		0	-0.25	-0.125	150	20/20--	20/20							0	-0.25	175	20/20--	20/20
R	MyoAsti	0.25	-6.47	0	0	SMILE	female	-5.25	-0.5	5		20/20-	-5.5				20/20--								0	-0.25	-0.125	60	20/16	20/20++
L	MyoAsti	0.25	-6.61	0	0	SMILE	female	-5.5	-0.25	170		20/20++	-5.625				20/20++								0	-0.25	-0.125	150	20/16-	20/16--
R	MyoAsti	0.25	-5.62	-2	5	SMILE	male	-4.75	-2	5		20/20++	-5.75				20/20++		0	-0.5	-0.25	40	20/20--	20/20--	0.25	-0.5	0	55	20/20--	20/20
L	MyoAsti	0.25	-7.03	-2.25	165	SMILE	male	-6	-2.25	165		20/20--	-7.125				20/25--		-0.25	-0.25	-0.375	135	20/20	20/20--	0	0	0	180	20/20--	20/20
R	MyoAsti	0.25	-2.79	-1.25	15	SMILE	female	-2.25	-1.25	15		20/20-	-2.875				20/20++		0.25	-0.25	0.125	170	20/20--	20/20++	0.25	0	0.25	180	20/16-	20/16
L	MyoAsti	0.25	-1.95	-1.75	180	SMILE	female	-1.5	-1.75	180		20/20-	-2.375				20/20--		0.25	-0.25	0.125	150	20/20-	20/20++	0	-0.25	-0.125	170	20/16++	20/16
R	Myo	0.25	-6.03	0	0	SMILE	male	-5.25	0	180		20/20	-5.25				20/20-		0	0	0	180	20/16	20/20	0	0	0	180	20/16-	20/20
L	MyoAsti	0.25	-5.75	-0.75	180	SMILE	male	-5	-0.75	180		20/20+	-5.375				20/20-		0	0	0	180	20/16	20/20	0	0	0	180	20/16	20/20
R	MyoAsti	0	-4.52	-1.5	168	SMILE	male	-4	-1.5	168		20/20-	-4.75				20/20--		0.25	-0.5	0	170	20/20	20/20
L	MyoAsti	0	-4.52	-1.75	180	SMILE	male	-4	-1.75	180		20/20-	-4.875				20/16-		0	0	0	180	20/20	20/20
R	MyoAsti	0	-3.3	-0.75	10	SMILE	female	-2.75	-0.75	10		20/20+	-3.125				20/40		0.25	0	0.25	180	20/20-	20/16	0	-0.5	-0.25	180	20/20	20/16--
L	MyoAsti	0	-2.89	-0.75	125	SMILE	female	-2.75	-0.5	125		20/20+	-3				20/25--		0	-0.5	-0.25	50	20/20--	20/16--	0	-0.5	-0.25	15	20/20	20/16--
R	MyoAsti	0	-9.04	-1.25	40	SMILE	male	-8	-1.25	40		20/20-	-8.625				20/25++		0	-0.5	-0.25	95	20/20	20/20	-0.25	0	-0.25	180	20/16	20/20
L	MyoAsti	0	-9.32	-1.25	140	SMILE	male	-8.25	-1.25	140		20/20-	-8.875				20/20		0	-0.5	-0.25	90	20/20	20/20	0	-0.25	-0.125	95	20/16--	20/20
R	MyoAsti	0.25	-6.75	-1	10	SMILE	female	-5.75	-1	10		20/20--	-6.25				20/25+		0	-0.25	-0.125	15	20/20	20/20	0	0	0	180	20/20	20/20
													-4.95961								-0.0731481						-0.0921549
													2.07019								0.195113						0.160937
